# Supplementary material for: Using Stakeholder Perceptions to Inform Future Efforts to Implement Mental Health First Aid Training in China: A Qualitative Study
Source: Front Psychiatry. 2021 Apr 15;12:557282. doi: 10.3389/fpsyt.2021.557282 (PMC8081887; doi:10.3389/fpsyt.2021.557282)
Supplement: Supplementary File 2 — Full interview guide in English and Mandarin languages. [file Table_1.xlsx]

## Sheet: EN
Supplementary File 2 | Full interview guide in English and Mandarin languages
Domains	No.	Interview questions
Opening	Q1	As MHFA is still at an early stage in China and there is limited information available about its implementation in China, we have sent you an introductive document prior to the interview. Do you have any questions about the information included in that document?
1. Perceived impact	Q2	How do you think of the quality and effect of the MHFA intervention (i.e. the value of MHFA training)?
		· Possible prompts: When it specifically comes to china, do you expect any difference in this? If yes, what could they be?
	Q3	Compared with an alternative solution, what do you think are the advantages or disadvantages of MHFA?
2. Participation commitment	Q4	Why did you apply to be an MHFA Instructor?
	Q5	Have you delivered any MHFA training courses as an Instructor so far?
		· If yes, how are you satisfied with the training courses you have delivered, in terms of competence and adherence to MHFA intends?
		· If not, what factors obstacle you from carrying out trainings?
	Q6	How confident are you as an MHFA instructor to execute courses to achieve implementation goals, in terms of familiarity with facts, truths, and principles related to MHFA?
	Q7	How do you think of the value in implementing MHFA in china?
	Q8	In your opinion, what aspects of MHFA training courses should be culturally adapted for china? (e.g. contents of courses, means of training)
		· Possible prompts: Do you think any content of current MHFA training is inappropriate for Chinese people?
	Q9	To integrate MHFA into your current work, what resources and support do you need?
3. Contextual adaptation	Q10	Do you think MHFA can be adapted, tailored, refined, or reinvented to meet local needs of china?
		· If yes, what aspects of MHFA should be modified? (e.g. MHFA guidelines, training means, or charging models)
4. Outer setting fit	Q11	Currently, are there any policy, regulations, guidelines, pay-for-performance, collaboratives, and public reporting that can impact on the implementation of MHFA in china?
		· If yes, in what way would they influence the MHFA implementation and sustainability in China?
	Q12	Now, the shanghai mental health centre (a specialised mental health hospital in shanghai, china) is working with related institutes from Australia to adapt MHFA for china. In your opinion, what outside partners should be involved in MHFA implementation in order to support its sustainable development in china, such as strategic national and local partners, operational partners, research partners?
5. Implementation process	Q13	Who do you think are the potential recipients of MHFA training in china, including individuals and organisations?
	Q14	In high-income countries, incentives for implementation (e.g. Goal-sharing awards, performance reviews, promotions, and raises in salary) and less tangible incentives (e.g. Increased stature or respect) are commonly used. What incentives or strategies do you think could be used to promote the adoption of MHFA among these individuals and organisations?
	Q15	How do you think that MHFA could be incorporated into the current Chinese mental health system or into your organisation?
	Q16	What are the key factors which may influence the implementation and scale-up of MHFA in china?
	Q17	What kind of charging models could be suitable for MHFA implementation in china? Any possible funding source for this program?
Summary	Q18	Interviewer summarises main points from interview and asks: "does this summary sound complete?"
Closing	Q19	Is there anything else you would like to add to help me better understand how to implement MHFA in china?
† RE-AIM-Reach, Effectiveness, Adoption, Implementation and Maintenance Evaluation Framework; CFIR-Consolidated Framework for Implementation Research; TFA-Theoretical Framework of Acceptability; NPT-Normalisation Process Theory.

## Sheet: CN
Supplementary File 2 | Full interview guide in English and Mandarin languages
访谈提纲
研究目标
该研究旨在探索适应中国文化特点和卫生体系的精神健康急救（Mental Health First Aid, MHFA）项目的推广和实施模式，以促进该项目在中国的可持续发展。
研究问题
在中国的文化背景和现有卫生体系下，如何实施精神健康急救项目，并实现其规模化、可持续性发展？
指导语
为了与访谈对象建立良好的互信关系、确保访谈对象的意思被正确理解，访谈者可能会复述访谈对象的回答或者进行进一步的探查，所有这些都可能影响问题的具体措辞。在使用半结构化访谈进行数据收集的定性研究时，这是一种通行的做法。因此，本提纲中列出的问题（包括探查性问题）仅为访谈中将要讨论的一些代表性问题，实际访谈问题及其措辞，可能会因具体情境而发生变化。
模块†	问题编号	访 谈 问 题
开场白	Q1	由于MHFA在中国仍处于起步阶段，关于其在中国实施的信息有限，我们在访谈前向您发送了一份关于MHFA及其在高收入国家实施模式的介绍性文件。您对该文件中的内容有疑问吗？
1. 有效性	Q2	您如何看待MHFA干预项目的质量和效果（即MHFA培训的价值）？
		· 可能的提示：你认为在中国实施和推广MHFA项目，和在高收入国家有什么不同吗？如果有，是什么？
	Q3	与其他类似的精神卫生干预项目相比，您认为MHFA的优点和缺点各是什么？
2. 认知参与	Q4	您是从什么时候开始接触MHFA项目的？为什么申请成为MHFA讲师？
	Q5	到目前为止，您是否作为讲师开展过MHFA培训课程？
		· 如果是，您对培训质量和个人胜任度方面，满意度如何？
		· 如果没有，哪些因素阻碍了您开展培训？
	Q6	作为讲师，通过自己的培训达到既定培训目标，比如使学员了解MHFA相关的核心知识、熟悉开展精神健康急救的基本原则。对此，您有多大信心？
	Q7	您如何看待在中国实施和推广MHFA项目的价值（针对不同人群，可能的益处、帮助）？
	Q8	在您看来，MHFA培训课程在哪些方面需要修改以适应中国的文化特点和卫生体系（例如课程内容，培训方式）？
		· 可能的提示：您认为目前的MHFA培训形式和内容是否合适？
	Q9	要将MHFA整合到您当前的工作中，需要哪些资源和支持？
3. 适应性	Q10	您认为MHFA可以根据当地的需求进行调整或改良吗？
		· 如果是，应调整MHFA的哪些方面（例如MHFA指南中的内容、培训方式或收费模式）？
4. 外部设置	Q11	目前，是否有可能影响MHFA项目实施的政策、法规、指南、付费服务、合作项目和相关报告？
		· 如果有，它们将以何种方式影响MHFA项目的实施和可持续发展？
	Q12	上海市精神卫生中心正在与澳大利亚的相关机构合作，进行MHFA项目的中国化研究。在您看来，需要哪些外部组织机构参与到MHFA项目的实施中来，以利于其在中国的可持续发展（例如国家或地方性组织，运营组织，研究机构，等）？
5. 实施过程	Q13	您认为哪些组织、机构或者哪些人群可能是MHFA培训的潜在受众？
	Q14	在高收入国家，通常采用一定的激励措施（例如培训费按照一定比例提成，在组织中作为绩效评估、晋升和薪资提高的条件）来吸引人才和大众的加入。您认为在中国可以使用哪些激励措施或策略来促进个人和组织加入MHFA项目？
	Q15	您认为MHFA可以如何整合到当前的中国精神卫生系统中或您所在组织的日常工作中？
	Q16	您认为影响在中国实施和推广MHFA项目的关键因素是什么？
	Q17	您认为在中国开展MHFA培训可以采用哪些类型的收费模式？有哪些来源的资金可以用来支持该项目的发展？
总结	Q18	访谈者总结了访谈要点，并询问被访谈者："请问您还有什么需要补充么？"
结束	Q19	感谢您接受访问，如果您有其他关于在中国推广和实施MHFA项目的意见和建议，请再次与我联系，谢谢！
† 这些模块依据RE-AIM框架、综合实施研究框架（Consolidated Framework for Implementation Research, CFIR）、可接受性理论框架（Theoretical framework of acceptability , TFA）和常态化过程理论（Normalisation Process Theory, NPT）而设计。
